# Supplementary material for: Change of Direction Speed and Technique Modification Training Improves 180° Turning Performance, Kinetics, and Kinematics
Source: Sports (Basel). 2021 May 24;9(6):73. doi: 10.3390/sports9060073 (PMC8225134; doi:10.3390/sports9060073)
Supplement: Supplementary file 1 [file sports-09-00073-s001.zip]

Archive with 2 entries (2 files):
- Supplementary material 1 - Training intervention.pdf
- Supplementary material 2 - Methods and variables.pdf
